# Supplementary material for: Prognostic Potential of the Baseline Pan-Immune-Inflammation Value and Neutrophil/Lymphocyte Ratio in Stage I to III Melanoma Patients
Source: Cancers (Basel). 2022 Sep 11;14(18):4410. doi: 10.3390/cancers14184410 (PMC9496745; doi:10.3390/cancers14184410)
Supplement: Supplementary file 1 [file cancers-14-04410-s001.zip]

Archive with 1 entries (1 files):
- cancers-1721976-supplementary.pdf
